# Supplementary material for: CCL5 Levels Predict Stroke Volume Growth in Acute Ischemic Stroke and Significantly Diminish in Hemorrhagic Stroke Patients
Source: Int J Mol Sci. 2022 Sep 1;23(17):9967. doi: 10.3390/ijms23179967 (PMC9456070; doi:10.3390/ijms23179967)
Supplement: Supplementary file 1 [file ijms-23-09967-s001.zip]

Archive with 1 entries (1 files):
- ijms-1846077-supplementary.pdf
